# Supplementary material for: On the relationship between enamel band complexity and occlusal surface area in Equids (Mammalia, Perissodactyla)
Source: PeerJ. 2016 Jul 6;4:e2181. doi: 10.7717/peerj.2181 (PMC4941743; doi:10.7717/peerj.2181)
Supplement: Supplemental Information 1 [file peerj-04-2181-s001.nex]

#NEXUS
[written Wed Sep 09 20:45:57 PDT 2015 by Mesquite  version 3.04 (build 725) at NickF-PC/128.223.221.121]

BEGIN TAXA;
	TITLE Taxa;
	DIMENSIONS NTAX=34;
	TAXLABELS
		Calippus_placidus Calippus_sp. Equus_asinus Equus_caballus Equus_calobutus Equus_complicatus Equus_excelsus Equus_fraternus Equus_grevyi Equus_idahoensis Equus_occidentalis_ Equus_quagga Equus_scotti Equus_semiplicatus Equus_simplicidens Equus_sp. Equus_spp. Pliohippus_pernix Pliohippus_sp. Protohippus_perditus Protohippus_sp. Cormohipparion_goorisi Cormohipparion_ingenuus Cormohipparion_occidentale Cormohipparion_quinni Cormohipparion_sphenodus Neohipparion_affine Neohipparion_eurystyle Neohipparion_leptode Neohipparion_republicanus Neohipparion_sp. Pliohippus_mirabilis Pseudhipparion_gratum Pseudhipparion_sp. 
	;

END;


BEGIN SETS;
	TAXPARTITION * UNTITLED  =  Equini :  1 -  21, Hipparionini :  22 -  34;

END;

BEGIN LABELS;
	TAXAGROUPLABEL Hipparionini COLOR = (RGB 0.10196078 1 0.10196078) ;
	TAXAGROUPLABEL Equini COLOR = (RGB 0.10196078 0.10196078 1) ;


END;

BEGIN TREES;
	Title 'horse_tree';
	LINK Taxa = Taxa;
	TRANSLATE
[0] 		1 Calippus_placidus,
[1] 		2 Calippus_sp.,
[2] 		3 Equus_asinus,
[3] 		4 Equus_caballus,
[4] 		5 Equus_calobutus,
[5] 		6 Equus_complicatus,
[6] 		7 Equus_excelsus,
[7] 		8 Equus_fraternus,
[8] 		9 Equus_grevyi,
[9] 		10 Equus_idahoensis,
[10] 		11 Equus_occidentalis_,
[11] 		12 Equus_quagga,
[12] 		13 Equus_scotti,
[13] 		14 Equus_semiplicatus,
[14] 		15 Equus_simplicidens,
[15] 		16 Equus_sp.,
[16] 		17 Equus_spp.,
[17] 		18 Pliohippus_pernix,
[18] 		19 Pliohippus_sp.,
[19] 		20 Protohippus_perditus,
[20] 		21 Protohippus_sp.,
[21] 		22 Cormohipparion_goorisi,
[22] 		23 Cormohipparion_ingenuus,
[23] 		24 Cormohipparion_occidentale,
[24] 		25 Cormohipparion_quinni,
[25] 		26 Cormohipparion_sphenodus,
[26] 		27 Neohipparion_affine,
[27] 		28 Neohipparion_eurystyle,
[28] 		29 Neohipparion_leptode,
[29] 		30 Neohipparion_republicanus,
[30] 		31 Neohipparion_sp.,
[31] 		32 Pliohippus_mirabilis,
[32] 		33 Pseudhipparion_gratum,
[33] 		34 Pseudhipparion_sp.;
	TREE 'horse_tree' = ((((1,2),(20,21)),((18,19,32),(((11,5,14,7,6,8,17,16,13),(3,((9,12),4))),(15,10)))),((26,30),((22,23,24,25),((31,27,28,29),(33,34)))))[% ] [% ] [%  setBetweenBits = selected ];

END;


Begin MESQUITE;
		MESQUITESCRIPTVERSION 2;
		TITLE AUTO;
		tell ProjectCoordinator;
		timeSaved 1441856757237;
		getEmployee #mesquite.minimal.ManageTaxa.ManageTaxa;
		tell It;
			setID 0 4677691203442988137;
		endTell;
		getWindow;
		tell It;
			suppress;
			setResourcesState false false 209;
			setPopoutState 300;
			setExplanationSize 0;
			setAnnotationSize 0;
			setFontIncAnnot 0;
			setFontIncExp 0;
			setSize 1280 942;
			setLocation 1358 -8;
			setFont SanSerif;
			setFontSize 10;
			getToolPalette;
			tell It;
			endTell;
			desuppress;
		endTell;
		getEmployee  #mesquite.minimal.ManageTaxa.ManageTaxa;
		tell It;
			showTaxa #4677691203442988137 #mesquite.lists.TaxonList.TaxonList;
			tell It;
				setTaxa #4677691203442988137;
				getWindow;
				tell It;
					newAssistant  #mesquite.lists.TaxonListCurrPartition.TaxonListCurrPartition;
					setExplanationSize 30;
					setAnnotationSize 20;
					setFontIncAnnot 0;
					setFontIncExp 0;
					setSize 1071 870;
					setLocation 1358 -8;
					setFont SanSerif;
					setFontSize 10;
					getToolPalette;
					tell It;
						setTool mesquite.lists.TaxonList.TaxonListWindow.ibeam;
					endTell;
				endTell;
				showWindow;
				getEmployee #mesquite.lists.ColorTaxon.ColorTaxon;
				tell It;
					setColor Red;
					removeColor off;
				endTell;
				getEmployee #mesquite.lists.TaxonListAnnotPanel.TaxonListAnnotPanel;
				tell It;
					togglePanel off;
				endTell;
			endTell;
		endTell;
		getEmployee  #mesquite.trees.BasicTreeWindowCoord.BasicTreeWindowCoord;
		tell It;
			makeTreeWindow #4677691203442988137  #mesquite.trees.BasicTreeWindowMaker.BasicTreeWindowMaker;
			tell It;
				suppressEPCResponse;
				setTreeSource  #mesquite.trees.DefaultTrees.DefaultTrees;
				setAssignedID 1175.1441849569999.3246972018789927494;
				getTreeWindow;
				tell It;
					setExplanationSize 30;
					setAnnotationSize 20;
					setFontIncAnnot 0;
					setFontIncExp 0;
					setSize 1071 870;
					setLocation 1358 -8;
					setFont SanSerif;
					setFontSize 10;
					getToolPalette;
					tell It;
						setTool mesquite.trees.BasicTreeWindowMaker.BasicTreeWindow.arrow;
					endTell;
					getTreeDrawCoordinator #mesquite.trees.BasicTreeDrawCoordinator.BasicTreeDrawCoordinator;
				tell It;
					suppress;
					setTreeDrawer  #mesquite.trees.SquareLineTree.SquareLineTree;
					tell It;
						setNodeLocs #mesquite.trees.NodeLocsStandard.NodeLocsStandard;
						tell It;
							branchLengthsToggle off;
							toggleScale on;
							toggleBroadScale off;
							toggleCenter on;
							toggleEven on;
							setFixedTaxonDistance 0;
						endTell;
						setEdgeWidth 4;
						showEdgeLines on;
						orientUp;
					endTell;
					setBackground White;
					setBranchColor Black;
					showNodeNumbers off;
					showBranchColors on;
					labelBranchLengths off;
					centerBrLenLabels on;
					showBrLensUnspecified on;
					showBrLenLabelsOnTerminals on;
					setBrLenLabelColor 0 0 255;
					setNumBrLenDecimals 6;
					desuppress;
					getEmployee #mesquite.trees.BasicDrawTaxonNames.BasicDrawTaxonNames;
					tell It;
						setColor Black;
						toggleColorPartition off;
						toggleColorAssigned on;
						toggleShadePartition off;
						toggleShowFootnotes on;
						toggleNodeLabels on;
						toggleCenterNodeNames off;
						toggleShowNames on;
						namesAngle ?;
					endTell;
				endTell;
					setTreeNumber 1;
					setTree '((((1,2),(20,21)),((18,19,32),(((11,5,14,7,6,8,17,16,13),(3,((9,12),4))),(15,10)))),((26,30),((22,23,24,25),((31,27,28,29),(33,34)))))<> <> <  setBetweenBits = selected >;';
					setDrawingSizeMode 0;
					toggleLegendFloat on;
					scale 0;
					toggleTextOnTree off;
					togglePrintName on;
					showWindow;
				endTell;
				desuppressEPCResponse;
				getEmployee #mesquite.trees.ColorBranches.ColorBranches;
				tell It;
					setColor Red;
					removeColor off;
				endTell;
				getEmployee #mesquite.ornamental.BranchNotes.BranchNotes;
				tell It;
					setAlwaysOn off;
				endTell;
				getEmployee #mesquite.ornamental.ColorTreeByPartition.ColorTreeByPartition;
				tell It;
					colorByPartition off;
				endTell;
				getEmployee #mesquite.ornamental.DrawTreeAssocDoubles.DrawTreeAssocDoubles;
				tell It;
					setOn on;
					toggleShow consensusFrequency;
					setDigits 4;
					writeAsPercentage off;
					toggleCentred off;
					toggleHorizontal on;
					toggleWhiteEdges on;
					setFontSize 10;
					setOffset 0  0;
				endTell;
				getEmployee #mesquite.ornamental.DrawTreeAssocStrings.DrawTreeAssocStrings;
				tell It;
					setOn on;
					toggleCentred on;
					toggleHorizontal on;
					setFontSize 10;
					setOffset 0  0;
				endTell;
				getEmployee #mesquite.trees.TreeInfoValues.TreeInfoValues;
				tell It;
					panelOpen false;
				endTell;
			endTell;
			makeTreeWindow #4677691203442988137  #mesquite.trees.BasicTreeWindowMaker.BasicTreeWindowMaker;
			tell It;
				suppressEPCResponse;
				setTreeSource  #mesquite.trees.StoredTrees.StoredTrees;
				tell It;
					setTreeBlock 1;
					toggleUseWeights off;
				endTell;
				setAssignedID 1206.1441855331965.3543009997793367422;
				getTreeWindow;
				tell It;
					setExplanationSize 30;
					setAnnotationSize 20;
					setFontIncAnnot 0;
					setFontIncExp 0;
					setSize 1071 870;
					setLocation 1358 -8;
					setFont SanSerif;
					setFontSize 10;
					getToolPalette;
					tell It;
					endTell;
					setActive;
					getTreeDrawCoordinator #mesquite.trees.BasicTreeDrawCoordinator.BasicTreeDrawCoordinator;
				tell It;
					suppress;
					setTreeDrawer  #mesquite.trees.SquareLineTree.SquareLineTree;
					tell It;
						setNodeLocs #mesquite.trees.NodeLocsStandard.NodeLocsStandard;
						tell It;
							branchLengthsToggle off;
							toggleScale on;
							toggleBroadScale off;
							toggleCenter on;
							toggleEven on;
							setFixedTaxonDistance 0;
						endTell;
						setEdgeWidth 4;
						showEdgeLines on;
						orientUp;
					endTell;
					setBackground White;
					setBranchColor Black;
					showNodeNumbers off;
					showBranchColors on;
					labelBranchLengths off;
					centerBrLenLabels on;
					showBrLensUnspecified on;
					showBrLenLabelsOnTerminals on;
					setBrLenLabelColor 0 0 255;
					setNumBrLenDecimals 6;
					desuppress;
					getEmployee #mesquite.trees.BasicDrawTaxonNames.BasicDrawTaxonNames;
					tell It;
						setColor Black;
						toggleColorPartition off;
						toggleColorAssigned on;
						toggleShadePartition off;
						toggleShowFootnotes on;
						toggleNodeLabels on;
						toggleCenterNodeNames off;
						toggleShowNames on;
						namesAngle ?;
					endTell;
				endTell;
					setTreeNumber 1;
					setDrawingSizeMode 0;
					toggleLegendFloat on;
					scale 0;
					toggleTextOnTree off;
					togglePrintName on;
					showWindow;
				endTell;
				desuppressEPCResponse;
				getEmployee #mesquite.trees.ColorBranches.ColorBranches;
				tell It;
					setColor Red;
					removeColor off;
				endTell;
				getEmployee #mesquite.ornamental.BranchNotes.BranchNotes;
				tell It;
					setAlwaysOn off;
				endTell;
				getEmployee #mesquite.ornamental.ColorTreeByPartition.ColorTreeByPartition;
				tell It;
					colorByPartition off;
				endTell;
				getEmployee #mesquite.ornamental.DrawTreeAssocDoubles.DrawTreeAssocDoubles;
				tell It;
					setOn on;
					setDigits 4;
					writeAsPercentage off;
					toggleCentred off;
					toggleHorizontal on;
					toggleWhiteEdges on;
					setFontSize 10;
					setOffset 0  0;
				endTell;
				getEmployee #mesquite.ornamental.DrawTreeAssocStrings.DrawTreeAssocStrings;
				tell It;
					setOn on;
					toggleCentred on;
					toggleHorizontal on;
					setFontSize 10;
					setOffset 0  0;
				endTell;
				getEmployee #mesquite.trees.TreeInfoValues.TreeInfoValues;
				tell It;
					panelOpen false;
				endTell;
			endTell;
		endTell;
		endTell;
end;
