# Supplementary material for: On the relationship between enamel band complexity and occlusal surface area in Equids (Mammalia, Perissodactyla)
Source: PeerJ. 2016 Jul 6;4:e2181. doi: 10.7717/peerj.2181 (PMC4941743; doi:10.7717/peerj.2181)
Supplement: Supplemental Information 2 [file peerj-04-2181-s002.csv]

Taxon	FAD	LAD
Calippus_placidus	15.97	10.3
Calippus_sp.	20.43	5.33
Equus_asinus	2.588	0
Equus_caballus	2.588	0
Equus_calobutus	2.588	0.012
Equus_complicatus	2.588	0.0117
Equus_excelsus	3.6	0.0117
Equus_fraternus	1.8	0.0117
Equus_grevyi	1.806	0
Equus_idahoensis	4.9	0.3
Equus_quagga	1.806	0
Equus_scotti	4.9	0.012
Equus_simplicidens	4.9	0.3
Equus_sp.	2.588	0.012
Equus_spp.	2.588	0.012
Pliohippus_pernix	15.97	10.3
Pliohippus_sp.	15.97	2.588
Protohippus_perditus	15.97	5.333
Protohippus_sp.	15.97	1.8
Cormohipparion_goorisi	15.97	13.6
Cormohipparion_ingenuus	12	6.8
Cormohipparion_occidentale	11.62	10.3
Cormohipparion_quinni	15.97	13.6
Cormohipparion_sphenodus	20.43	13.6
Neohipparion_affine	13.6	10.3
Neohipparion_eurystyle	13.6	4.9
Neohipparion_leptode	10.3	4.9
Neohipparion_republicanus	15.97	13.6
Neohipparion_sp.	13.82	4.9
Pliohippus_mirabilis	15.97	13.6
Pseudhipparion_gratum	13.6	10.3
Pseudhipparion_sp.	15.97	5.333
