# Supplementary material for: On the relationship between enamel band complexity and occlusal surface area in Equids (Mammalia, Perissodactyla)
Source: PeerJ. 2016 Jul 6;4:e2181. doi: 10.7717/peerj.2181 (PMC4941743; doi:10.7717/peerj.2181)
Supplement: Supplemental Information 3 [file peerj-04-2181-s003.xlsx]

## Sheet: Fractal Data 2015
Specimen Number	Tribe	Genus	Species	Tooth Position	Area	D	Geologic Age	Notes
UNSM 125534	Equini	Calippus	placidus	P3	2.126	1.581	Miocene
UNSM 42431	Equini	Calippus	placidus	P3	2.037	1.455	Miocene
UNSM 27799	Equini	Calippus	sp.	P3	3.603	1.358	Miocene
MVZ 154358	Equini	Equus	asinus	P3	5.159	1.229	Recent
UOMNH B-4028	Equini	Equus	caballus	P3	9.055	1.396	Recent
UOMNH B-8698	Equini	Equus	caballus	P3	8.367	1.457	Recent
UOMNH B-8700	Equini	Equus	caballus	P3	7.362	1.506	Recent
UOMNH B-9092	Equini	Equus	caballus	P3	5.298	1.39	Recent
UNSM 113025	Equini	Equus	calobutus	M2	5.253	1.284	Pleistocene
UNSM 113026	Equini	Equus	calobutus	P4	7.149	1.282	Pleistocene
UNSM 113091	Equini	Equus	calobutus	M1	6.778	1.294	Pleistocene
UNSM 118794	Equini	Equus	calobutus	P3	9.832	1.429	Pleistocene
AMNH F:AM 39407	Equini	Equus	complicatus	P3	6.081	1.405	Pleistocene
UNSM 6023	Equini	Equus	conversidens	P3	5.329	1.327	Pleistocene
UNSM 133059	Equini	Equus	excelsus	P3	5.491	1.412	Pleistocene
UNSM 33508	Equini	Equus	excelsus	P3	6.591	1.263	Pleistocene
UNSM 5978	Equini	Equus	excelsus	P3	7.781	1.472	Pleistocene
UNSM 5982	Equini	Equus	excelsus	P3		1.377	Pleistocene
UNSM 6027	Equini	Equus	fraternus	P4	8.711	1.303	Pleistocene
MVZ 55150	Equini	Equus	grevyi	P3	7.595	1.276	Recent
UCMP 22348	Equini	Equus	idahoensis	M1		1.255	Pliocene	cast of Type at UNSM
UNSM 133060	Equini	Equus	idahoensis	M2	6.399	1.326	Pliocene
UNSM 133061	Equini	Equus	idahoensis	P3	7.212	1.332	Pliocene
UNSM 54835	Equini	Equus	idahoensis	M1	6.161	1.371	Pliocene
UNSM 54837	Equini	Equus	idahoensis	M1	7.329	1.367	Pliocene
UNSM 62895	Equini	Equus	idahoensis	M2	5.453	1.325	Pliocene
AMNH F:AM 14396	Equini	Equus	occidentalis	P3	8.263	1.424	Pleistocene
MVZ 117884	Equini	Equus	quagga	P3	6.295	1.264	Recent
MVZ 117885	Equini	Equus	quagga	P3	5.594	1.223	Recent
MVZ 117887	Equini	Equus	quagga	P3	5.307	1.254	Recent
MVZ 117888	Equini	Equus	quagga	P3	5.596	1.252	Recent
AMNH F:AM 116161	Equini	Equus	scotti	P3	8.871	1.363	Pleistocene
AMNH F:AM 116179	Equini	Equus	scotti	P3	9.934	1.388	Pleistocene
UNSM 129108	Equini	Equus	scotti		5.769	1.301	Pleistocene	isolated tooth
UNSM 133056	Equini	Equus	scotti		5.469	1.267	Pleistocene	isolated tooth
UNSM 133057	Equini	Equus	scotti		6.044	1.301	Pleistocene	isolated tooth
UNSM 1349	Equini	Equus	scotti	P3	6.298	1.441	Pleistocene
UNSM 49318	Equini	Equus	scotti		5.638	1.356	Pleistocene	isolated tooth
AMNH F:AM 116156	Equini	Equus	simplicidens	P3	7.392	1.387	Pliocene
AMNH F:AM 87429	Equini	Equus	simplicidens	P3	7.375	1.39	Pliocene
UNSM 133062	Equini	Equus	simplicidens	P3		1.391	Pleistocene
UNSM 133063	Equini	Equus	simplicidens	P3	11.529	1.339	Pliocene
UNSM 1350	Equini	Equus	simplicidens	P3	9.131	1.439	Pliocene
UNSM 41996	Equini	Equus	simplicidens	P3	6.777	1.403	Pliocene
UNSM 42086	Equini	Equus	simplicidens	P3		1.439	Pleistocene
UNSM 42087	Equini	Equus	simplicidens	P3	6.436	1.375	Pliocene
UNSM 42345	Equini	Equus	simplicidens	P3		1.41	Pleistocene
UNSM 42346	Equini	Equus	simplicidens	P3	7.622	1.421	Pliocene
UNSM 42351	Equini	Equus	simplicidens	P3	6.018	1.395	Pliocene
UNSM 5834	Equini	Equus	simplicidens	P3		1.415	Pleistocene
USNM 11986	Equini	Equus	simplicidens	P3	7.926	1.33	Pliocene
UNSM 123506	Equini	Equus	sp.	P4	5.159	1.339	Pleistocene
UNSM 123613	Equini	Equus	sp.		4.652	1.341	Pleistocene	isolated tooth
UNSM 133051	Equini	Equus	sp.		5.321	1.288	Pleistocene	isolated tooth
UNSM 133058	Equini	Equus	sp.		4.927	1.336	Pleistocene	isolated tooth
UNSM 33162	Equini	Equus	sp.		6.185	1.329	Pleistocene	isolated tooth
UNSM 123658	Equini	Equus	spp.		5.533	1.313	Pleistocene	isolated tooth
UNSM 133052	Equini	Equus	spp.		5.614	1.315	Pleistocene	isolated tooth
UNSM 133054	Equini	Equus	spp.		6.462	1.302	Pleistocene	isolated tooth
UNSM 133055	Equini	Equus	spp.		6.65	1.3	Pleistocene	isolated tooth
UNSM 98405	Equini	Pliohippus	mirabilis	M1		1.401	Miocene
UNSM 27865	Equini	Pliohippus	pernix	P3	3.897	1.4	Miocene
UNSM 42453	Equini	Pliohippus	sp.	M2	5.217	1.398	Miocene
UNSM 125529	Equini	Protohippus	perditus	P3	3.322	1.399	Miocene
UNSM 9800	Equini	Protohippus	perditus	M2	3.294	1.375	Miocene
UNSM 2634	Equini	Protohippus	sp.	P3	3.382	1.425	Miocene
UNSM 56653	Equini	Protohippus	sp.	P3	2.645	1.351	Miocene
AMNH F:AM 73940	Hipparionini	Cormohipparion	goorisi	P3	3.8	1.415	Miocene
UF 32300	Hipparionini	Cormohipparion	ingenuus	P3	3.169	1.317	Miocene
UNSM 27860	Hipparionini	Cormohipparion	occidentale	P3	4.338	1.337	Miocene
UNSM 27861	Hipparionini	Cormohipparion	occidentale	P3	3.585	1.309	Miocene
UNSM 52300	Hipparionini	Cormohipparion	occidentale	P3	6.255	1.38	Miocene
UNSM 96997	Hipparionini	Cormohipparion	occidentale	P3	3.351	1.371	Miocene
AMNH F:AM 71891	Hipparionini	Cormohipparion	quinni	P3	4.587	1.445	Miocene
AMNH F:AM 108233	Hipparionini	"Cormohipparion"	sphenodus	P3	5.315	1.427	Miocene
AMNH F:AM 143268	Hipparionini	Neohipparion	affine	P3	5.123	1.403	Miocene
UNSM 238941	Hipparionini	Neohipparion	affine	P3	3.835	1.431	Miocene
UNSM 42440	Hipparionini	Neohipparion	affine	P3	2.973	1.519	Miocene
UNSM 42447	Hipparionini	Neohipparion	affine	P3	3.003	1.5	Miocene	From a sectioned tooth
UNSM 52296	Hipparionini	Neohipparion	affine	P3	3.085	1.314	Miocene
UCMP 31256	Hipparionini	Neohipparion	eurystyle	P3	4.028	1.298	Miocene
USNM 173623	Hipparionini	Neohipparion	eurystyle	P3	4.127	1.406	Miocene
UNSM 2626	Hipparionini	Neohipparion	leptode		4.229	1.42	Miocene	isolated tooth
UNSM 125530	Hipparionini	"Neohipparion"	republicanus	P3	3.388	1.525	Miocene
UNSM 125533	Hipparionini	"Neohipparion"	republicanus	P3	3.88	1.436	Miocene
UNSM 84000	Hipparionini	"Neohipparion"	republicanus	P3	3.032	1.417	Miocene
UNSM 2672	Hipparionini	Neohipparion	sp.	P3	4.58	1.501	Miocene
UNSM 2997	Hipparionini	Neohipparion	sp.	P3	3.003	1.388	Miocene
UNSM 42452	Hipparionini	Neohipparion	sp.	P3	3.895	1.604	Miocene
UNSM 4289	Hipparionini	Neohipparion	sp.	P3	3.424	1.409	Miocene
UNSM 8633	Hipparionini	Neohipparion	sp.	P3	4.631	1.409	Miocene
UNSM 133049	Hipparionini	Pseudhipparion	gratum	P3		1.403	Miocene
UNSM 27888	Hipparionini	Pseudhipparion	gratum	P3		1.34	Miocene
UNSM 125531	Hipparionini	Pseudhipparion	sp.	P3	3.495	1.391	Miocene
UNSM 1352	Hipparionini	Pseudhipparion	sp.	P3	3.65	1.598	Miocene
UNSM 42468	Hipparionini	Pseudhipparion	sp.	P3	2.795	1.364	Miocene
UNSM 96999	Hipparionini	Pseudhipparion	sp.	P3	3.305	1.487	Miocene
UNSM 42442	Hipparionini	gen. indet.	sp. indet.	P3	3.009	1.485	Miocene

## Sheet: averages
Tribe	Genus and Species	n (D)	Mean (D)	SD (D)	n (area)	Mean (area)	SD (area)
Equini	Calippus placidus	2	1.518	0.0890955	2	2.0815	0.0629325
Equini	Calippus sp.	1	1.358	NA	1	3.603	NA
Equini	Equus asinus	1	1.229	NA	1	5.159	NA
Equini	Equus caballus	4	1.43725	0.0549265	4	7.5205	1.63665
Equini	Equus calobutus	4	1.32225	0.07136	4	7.253	1.90505
Equini	Equus complicatus	1	1.405	NA	1	6.081	NA
Equini	Equus conversidens	1	1.327	NA	1	5.329	NA
Equini	Equus excelsus	4	1.381	0.0879053	3	6.621	1.14529
Equini	Equus fraternus	1	1.303	NA	1	8.711	NA
Equini	Equus grevyi	1	1.276	NA	1	7.595	NA
Equini	Equus idahoensis	6	1.32933	0.0417548	5	6.5108	0.777003
Equini	Equus occidentalis	1	1.424	NA	1	8.263	NA
Equini	Equus quagga	4	1.24825	0.0176328	4	5.698	0.42052
Equini	Equus scotti	7	1.34529	0.0598128	7	6.86043	1.7839
Equini	Equus simplicidens	13	1.39492	0.0330441	9	7.80067	1.66411
Equini	Equus sp.	5	1.3266	0.0220522	5	5.2488	0.580834
Equini	Equus spp.	4	1.3075	0.00759386	4	6.06475	0.57337
Equini	Pliohippus mirabilis	1	1.401	NA	0	NA	NA
Equini	Pliohippus pernix	1	1.4	NA	1	3.897	NA
Equini	Pliohippus sp.	1	1.398	NA	1	5.217	NA
Equini	Protohippus perditus	2	1.387	0.0169706	2	3.308	0.019799
Equini	Protohippus sp.	2	1.388	0.0523259	2	3.0135	0.521138
Hipparionini	Cormohipparion goorisi	1	1.415	NA	1	3.8	NA
Hipparionini	Cormohipparion ingenuus	1	1.317	NA	1	3.169	NA
Hipparionini	Cormohipparion occidentale	4	1.34925	0.0326024	4	4.38225	1.3176
Hipparionini	Cormohipparion quinni	1	1.445	NA	1	4.587	NA
Hipparionini	"Cormohipparion" sphenodus	1	1.427	NA	1	5.315	NA
Hipparionini	Neohipparion affine	5	1.4334	0.0820811	5	3.6038	0.920522
Hipparionini	Neohipparion eurystyle	2	1.352	0.0763675	2	4.0775	0.0700036
Hipparionini	Neohipparion leptode	1	1.42	NA	1	4.229	NA
Hipparionini	"Neohipparion" republicanus	3	1.45933	0.057657	3	3.43333	0.425814
Hipparionini	Neohipparion sp.	5	1.4622	0.0905246	5	3.9066	0.711996
Hipparionini	Pseudhipparion gratum	2	1.3715	0.0445477	0	NA	NA
Hipparionini	Pseudhipparion sp.	4	1.46	0.106066	4	3.31125	0.371963
Hipparionini	gen. et sp. indet.	1	1.485	NA	1	3.009	NA
